# Supplementary material for: Wheat gibberellin oxidase genes and their functions in regulating tillering
Source: PeerJ. 2023 Sep 1;11:e15924. doi: 10.7717/peerj.15924 (PMC10476609; doi:10.7717/peerj.15924)
Supplement: Supplemental Information 14 [file peerj-11-15924-s014.zip]

Archive with 4 entries (2 files):
- supplementary file 1/The raw data for qPT-PCR/
- supplementary file 1/The raw data for qPT-PCR/Figure 7.xlsx
- supplementary file 1/The raw data for qPT-PCR/Figure 9B.xlsx
- supplementary file 1/
